# Supplementary material for: Screening for Hepatitis C Virus Reinfection Using a Behaviour-Based Risk Score among Men Who Have Sex with Men with HIV: Results from a Case–Control Diagnostic Validation Study
Source: Pathogens. 2023 Oct 16;12(10):1248. doi: 10.3390/pathogens12101248 (PMC10610046; doi:10.3390/pathogens12101248)
Supplement: Supplementary file 1 [file pathogens-12-01248-s001.zip]

Archive with 1 entries (1 files):
- pathogens-2580488-supplementary.pdf
